# Supplementary material for: Analytical Investigation of Phthalates and Heavy Metals in Edible Ice from Vending Machines Connected to the Italian Water Supply
Source: Foods. 2024 Sep 13;13(18):2910. doi: 10.3390/foods13182910 (PMC11430881; doi:10.3390/foods13182910)
Supplement: Supplementary file 1 [file foods-13-02910-s001.zip]

Archive with 1 entries (1 files):
- foods-3187697-supplementary.pdf
